# Supplementary material for: Lower Extremity Arterial Disease and Lumbar Spinal Stenosis: A Study of Exercise-Induced Arterial Ischemia in 5197 Patients Complaining of Claudication
Source: J Clin Med. 2022 Sep 22;11(19):5550. doi: 10.3390/jcm11195550 (PMC9572820; doi:10.3390/jcm11195550)
Supplement: Supplementary file 1 [file jcm-11-05550-s001.zip]

Archive with 1 entries (1 files):
- jcm-1894046-supplementary.pdf
